# Supplementary material for: Collecting Paediatric Health-Related Quality of Life Data: Assessing the Feasibility and Acceptability of the Australian Paediatric Multi-Instrument Comparison (P-MIC) Study
Source: Children (Basel). 2023 Sep 26;10(10):1604. doi: 10.3390/children10101604 (PMC10605580; doi:10.3390/children10101604)
Supplement: Supplementary file 1 [file children-10-01604-s001.zip]

Archive with 1 entries (1 files):
- children-2592789-supplementary.pdf
